# Supplementary material for: Detecting false positive sequence homology: a machine learning approach
Source: BMC Bioinformatics. 2016 Feb 24;17:101. doi: 10.1186/s12859-016-0955-3 (PMC4765110; doi:10.1186/s12859-016-0955-3)
Supplement: Additional file 1: — Summary of OD_S RNA-seq libraries. (XLSX 44 kb) [file 12859_2016_955_MOESM1_ESM.xlsx]

## Sheet: Sheet1
RNA-seq read library and assembly statistics.
Library	Reads Before Trimming	Reads After Trimming	N50	Max Contig Length	Min Contig Length	N of Contigs	N of Peptides (TransDecoder)	SRA ID (NCBI)
OD07_Cordulegaster_maculata	7207518	6819629	983	16508	201	28163	11877	SRR2164542
OD08_Anax_junius	6267456	5978119	807	9457	201	19987	8519	SRR2164543
OD10_Hetaerina_americana	6447244	6057989	1141	10815	201	34384	13373	SRR2164551
OD11_Ischnura_verticalis	6183018	5790475	879	7894	201	27001	10568	SRR2164552
OD12_Gomphus_spicatus	6498099	6273168	1502	11612	201	37936	10611	SRR2157378
OD13_Nehalennia_gracilis	5894197	5516510	1027	11774	201	33766	12694	SRR2157379
OD18_Chromagrion_conditum	7607629	7189745	1188	8671	201	30453	9256	SRR2157380
OD25_Stylurus_spiniceps	6840281	6597769	1249	23861	201	37436	13568	SRR2157381
OD28_Neurocordulia_yamaskanensis	6410925	6061801	1261	15978	201	34984	12905	SRR2157382
OD36_Argia_fumipennis_violacea	5955971	5600701	1076	11410	201	35049	12754	SRR2157383
OD42_Archilestes_grandis	8736454	8367974	1179	9315	201	34318	12285	SRR2164544
OD43_Hetaerina_americana_2	3585483	3411596	738	7343	201	24192	7318	SRR2164545
OD44_Enallagma_sp	5646110	5370720	940	6446	201	27135	8085	SRR2157367
OD45_Libellula_forensis	5591547	5383248	1125	13425	201	31962	11352	SRR2164546
OD46_Libellula_saturnata	5961628	5717528	1397	13986	201	35045	13326	SRR2164547
OD62_Ischnura_hastata	10080263	9551907	1777	11200	201	40154	13651	SRR2164548
OD64_Anax_junius_2	9657180	9195840	1133	21566	201	30833	13117	SRR2157371
OD_Ischnura_cervula	7105927	6702900	1156	15621	201	40741	14253	SRR2157372
R_E001_Baetis_sp	16352942	16113853	1786	10772	201	30517	16743	SRR2164549
R_E006_Epeorus_sp	13846765	13701079	1303	23453	201	45886	16782	SRR2164550
