# Supplementary material for: Detecting false positive sequence homology: a machine learning approach
Source: BMC Bioinformatics. 2016 Feb 24;17:101. doi: 10.1186/s12859-016-0955-3 (PMC4765110; doi:10.1186/s12859-016-0955-3)
Supplement: Additional file 3: — Summary of DROSO RNA-seq libraries. (XLSX 40 kb) [file 12859_2016_955_MOESM3_ESM.xlsx]

## Sheet: Sheet1
Drosophila Species	NCBI ID	# of bases (in Gb)	Platform
D. ananassae	SRR166825	13.6	Illumina HiSeq 200 PE
D. biarmipes	SRR346718	6.4	Illumina HiSeq 200 PE
D. ficusphila	SRR346748 SRR346751	12.1	Illumina HiSeq 200 PE
D. mauritiana	SRR1560444	7.7	Illumina HiSeq 200 PE
D. melanogaster	SRR1197414	9.6	Illumina HiSeq 200 PE
D. miranda	SRR899848	13	Illumina HiSeq 200 PE
D. mojavensis	SRR166833	11.1	Illumina HiSeq 200 PE
D. pseudoobscura	SRR166829	15.1	Illumina HiSeq 200 PE
D. simulans	SRR166816	17.2	Illumina HiSeq 200 PE
D. virilis	SRR166837	15.1	Illumina HiSeq 200 PE
D. yakuba	SRR166821	13	Illumina HiSeq 200 PE
